# Supplementary material for: A Novel PAX6 Frameshift Mutation Identified in a Large Chinese Family with Congenital Aniridia
Source: J Pers Med. 2023 Feb 28;13(3):442. doi: 10.3390/jpm13030442 (PMC10052173; doi:10.3390/jpm13030442)
Supplement: Supplementary file 1 [file jpm-13-00442-s001.zip › Table S1.xlsx]

## Sheet: Sheet1
Table S1.Known pathogenic genes list of hereditary ophthalmic disorders.
ABCA3	ABCA4	ABCB6	ABCC6	ABCC6P2	ABHD12	ACAD11	ACBD5
ACE	ACO2	ACTA1	ACTB	ADAM9	ADAMTS10	ADAMTS17	ADAMTS18
ADAMTSL4	ADAR	ADGRA3	ADGRV1	ADIPOR1	AFG3L2	AGBL1	AGBL5
AGK	AGPS	AHI1	AHR	AIPL1	AKT3	ALDH18A1	ALDH1A3
ALDH3A2	ALMS1	ALOX12B	ALOXE3	ALPK3	ALX1	ANGPT1	ANGPT2
ANGPT4	ANO5	ANTXR1	AP3B1	AP3D1	APOA1	APOE	APTX
ARHGEF18	ARID1A	ARL13B	ARL2BP	ARL3	ARL6	ARMC9	ARMS2
ARR3	ARSG	ASB10	ASRGL1	ATF6	ATM	ATOH7	ATP13A2
ATP1A3	ATP2C1	ATXN1	ATXN10	ATXN7	B3GLCT	B9D1	B9D2
BAP1	BBIP1	BBS1	BBS10	BBS12	BBS2	BBS4	BBS5
BBS7	BBS9	BCL10	BCOR	BEST1	BFSP1	BFSP2	BHLHE23
BLOC1S3	BLOC1S6	BMP4	BRCA2	C12orf57	C12orf65	C1QTNF5	C2
C3	C5AR2	C8orf37	C9	CA11	CA4	CABP4	CACNA1A
CACNA1F	CACNA2D4	CAPN3	CAPN5	CASK	CASR	CAV1	CAV3
CC2D2A	CCDC28B	CCT2	CDH15	CDH23	CDH3	CDHR1	CDKN2A
CDKN2B	CEP104	CEP120	CEP164	CEP19	CEP250	CEP290	CEP41
CEP78	CERKL	CFAP410	CFB	CFH	CFHR1	CFHR3	CFHR4
CFI	CFL2	CHD7	CHM	CHMP4B	CHN1	CHRDL1	CHST6
CIB2	CISD2	CLDN19	CLN3	CLN5	CLN6	CLN8	CLRN1
CLUAP1	CNBP	CNGA1	CNGA3	CNGB1	CNGB3	CNNM4	CNOT9
COL11A1	COL11A2	COL18A1	COL25A1	COL2A1	COL4A1	COL4A3	COL6A1
COL6A2	COL6A3	COL7A1	COL8A1	COL8A2	COL9A1	COL9A2	CPLANE1
CRB1	CRX	CRYAA	CRYAB	CRYBA1	CRYBA2	CRYBA4	CRYBB1
CRYBB2	CRYBB3	CRYGA	CRYGB	CRYGC	CRYGD	CRYGS	CSN3
CSPP1	CST3	CTC1	CTDP1	CTNNA1	CTNNB1	CTNND2	CTNS
CTSD	CTSF	CWC27	CX3CR1	CYP1B1	CYP27A1	CYP4V2	CYP51A1
DCDC1	DCN	DGUOK	DHCR7	DHDDS	DHX38	DMD	DMPK
DNA2	DNAJC5	DNM1L	DOCK9	DPP3	DR1	DRAM2	DRD5
DTHD1	DTNBP1	DUX4	DYSF	EFEMP1	ELOVL4	ELP4	EMC1
EMD	ENPP1	EPG5	EPHA1	EPHA2	ERBB3	ERCC2	ERCC3
ERCC4	ERCC5	ERCC6	ERCC8	ESR1	EXOSC2	EYA1	EYS
EZR	FAM126A	FAM161A	FANCA	FBLN5	FBN1	FBN2	FGFR1
FGFR2	FGFR3	FHL1	FKRP	FKTN	FLVCR1	FOXC1	FOXD3
FOXE3	FOXL2	FRAS1	FREM1	FREM2	FRMD7	FSCN1	FSCN2
FTL	FTO	FXN	FYCO1	FZD4	GALK1	GALT	GCNT2
GDF3	GDF6	GEMIN4	GFER	GGCX	GJA1	GJA3	GJA8
GJB1	GJB2	GKN1	GLA	GLI2	GMPPB	GNAT1	GNAT2
GNB3	GNPAT	GNPTG	GP1BA	GPR143	GPR179	GPR34	GRIP1
GRK1	GRM6	GRN	GSN	GSTM1	GSTT1	GUCA1A	GUCA1B
GUCY2D	GUSB	GZF1	HARS	HCCS	HDAC6	HESX1	HEXA
HEXB	HFE	HGF	HGSNAT	HK1	HMCN1	HMGB3	HMX1
HPS1	HPS3	HPS4	HPS5	HPS6	HSF4	HSPA5	HTRA1
IARS2	IDH3B	IDO1	IDUA	IFNGR1	IFT140	IFT172	IFT27
IFT43	IFT74	IFT81	IGBP1	IGFBP7	IMPDH1	IMPG1	IMPG2
INPP5E	INPP5K	INVS	IQCB1	IRX5	ITGA2B	ITGA7	ITGB3
ITM2B	JAG1	JAM3	KCNJ13	KCNV2	KCTD7	KERA	KIAA0556
KIAA0586	KIAA1549	KIF11	KIF21A	KIF7	KIZ	KLC2	KLHL41
KLHL7	KMT2D	KRT12	KRT14	KRT16	KRT17	KRT3	KRT5
KRT6A	KRT6B	LAMA1	LAMA2	LARGE1	LCA5	LCAT	LCT
LEMD2	LGR4	LIM2	LMNA	LMX1B	LOXHD1	LRAT	LRIT3
LRMDA	LRP2	LRP5	LRP6	LRPAP1	LSS	LTBP2	LYST
LZTFL1	MAB21L2	MAF	MAGI1	MAK	MAN2B1	MANBA	MAPKAPK3
MAPRE2	MAPT	MBTPS2	MC1R	MCOLN1	MERTK	MFN2	MFRP
MFSD8	MIP	MIPEP	MIR184	MIR204	MITF	MKKS	MKS1
MLPH	MMP1	MMP9	MPDZ	MPV17	MRE11	MT-ATP6	MT-CO1
MT-CO3	MT-CYB	MT-ND1	MT-ND2	MT-ND3	MT-ND4	MT-ND4L	MT-ND5
MT-ND6	MT-TI	MT-TI	MT-TL1	MT-TL1	MT-TL2	MT-TL2	MT-TN
MT-TN	MTHFR	MTM1	MTTP	MVK	MYH2	MYH7	MYH9
MYO5A	MYO7A	MYOC	MYOT	NAA10	NACC1	NAT2	NAT8
NBAS	NDP	NEB	NECTIN1	NECTIN3	NEK2	NEUROD1	NF1
NF2	NHS	NINL	NMNAT1	NOD2	NOG	NPHP1	NPHP3
NPHP4	NR2E1	NR2E3	NR2F1	NR4A3	NRL	NTF4	NUB1
NXNL1	NYX	OAT	OCA2	OCRL	OFD1	OLFM2	OPA1
OPA3	OPN1LW	OPN1MW	OPN1MW2	OPN1SW	OPTC	OPTN	OR2W3
OTX2	P3H2	P3H3	P3H4	P4HA2	PABPN1	PANK2	PAX2
PAX3	PAX6	PCARE	PCDH15	PCYT1A	PDCD2	PDE6A	PDE6B
PDE6C	PDE6D	PDE6G	PDE6H	PDZD7	PEX1	PEX10	PEX11B
PEX12	PEX13	PEX14	PEX16	PEX19	PEX2	PEX26	PEX3
PEX5	PEX5L	PEX6	PEX7	PGK1	PGR	PHOX2A	PHYH
PIBF1	PIGL	PIKFYVE	PITPNM3	PITX2	PITX3	PJVK	PLA2G2A
PLA2G5	PLA2G6	PLEKHA1	PLG	PLK4	PMPCA	PNPLA6	POC1B
POC5	POLG	POLG2	POMGNT1	POMT1	POMT2	PON1	PON3
POU3F4	PPT1	PQBP1	PRCD	PRDM13	PRIMPOL	PRKCG	PRKRA
PROM1	PRPF3	PRPF31	PRPF4	PRPF6	PRPF8	PRPH2	PRPS1
PRSS56	PXDN	RAB18	RAB27A	RAB28	RAB3GAP1	RAB3GAP2	RAB7A
RABGGTA	RABGGTB	RARB	RAX	RAX2	RB1	RBBP8	RBM33
RBP3	RBP4	RCBTB1	RD3	RDH11	RDH12	RDH5	RECQL4
REEP6	RGL4	RGR	RGS9	RGS9BP	RHO	RIMS1	RLBP1
RNASEH1	RNF2	RNF7	RNLS	ROBO3	ROM1	RP1	RP1L1
RP2	RP9	RPE65	RPGR	RPGRIP1	RPGRIP1L	RRM2B	RS1
RTN4IP1	RYR1	SAG	SALL1	SALL2	SALL4	SAMD11	SAT1
SBF2	SC5D	SCO2	SDCCAG8	SDHA	SEC23A	SELENON	SEMA4A
SGCA	SGCB	SGCD	SGCG	SHH	SHOX	SIAH2	SIL1
SIPA1L3	SIX3	SIX5	SIX6	SLC16A12	SLC16A2	SLC19A2	SLC24A1
SLC24A5	SLC25A1	SLC25A15	SLC25A4	SLC25A46	SLC26A1	SLC26A4	SLC2A1
SLC33A1	SLC38A1	SLC38A8	SLC39A5	SLC45A1	SLC45A2	SLC4A11	SLC6A5
SLC7A14	SLC9A6	SLITRK6	SMCHD1	SMOC1	SMS	SNAI2	SNRNP200
SOD1	SOD2	SORD	SOX10	SOX2	SPATA7	SPG7	SPP2
SRD5A3	SREBF2	STK19	STRA6	SUFU	SYNE1	SYNE2	TACSTD2
TAT	TBC1D20	TBC1D24	TBK1	TBX1	TCAP	TCF4	TCF7L2
TCOF1	TCTN1	TCTN2	TCTN3	TDRD7	TEAD1	TEK	TENM3
TFAP2A	TGFB3	TGFBI	TGFBR1	TGFBR2	TGM1	TIMM8A	TIMP3
TINF2	TK2	TLR3	TLR4	TLR6	TMEM107	TMEM114	TMEM126A
TMEM138	TMEM216	TMEM231	TMEM237	TMEM67	TMEM70	TMEM98	TMX3
TNNT1	TOPORS	TP63	TPM2	TPM3	TPP1	TRAF3IP1	TREX1
TRIM32	TRNT1	TRPM1	TSPAN12	TTC21B	TTC8	TTLL5	TTN
TTPA	TTR	TUB	TUBA8	TUBB3	TUBB4B	TUBGCP4	TUBGCP6
TULP1	TWNK	TYR	TYRP1	UBIAD1	UCHL1	UNC119	UNC45B
USH1C	USH1G	USH2A	VAX1	VCAN	VEGFA	VHL	VIM
VLDLR	VPS13B	VSX1	VSX2	WDPCP	WDR19	WDR36	WDR73
WFS1	WHRN	WRN	WT1	XYLT1	XYLT2	YAP1	YME1L1
ZEB1	ZFYVE26	ZNF408	ZNF423	ZNF469	ZNF513	ZNF644
